# Supplementary material for: Intergenerational Transmission of Gut Microbiome from Infected and Non-Infected Salmonella pullorum Hens
Source: Microorganisms. 2025 Mar 11;13(3):640. doi: 10.3390/microorganisms13030640 (PMC11946299; doi:10.3390/microorganisms13030640)
Supplement: Supplementary file 1 [file microorganisms-13-00640-s001.zip]

Archive with 1 entries (1 files):
- microorganisms-3514671-supplementary.pdf
